# Supplementary material for: Response adaptive designs for Phase II trials with binary endpoint based on context-dependent information measures
Source: Comput Stat Data Anal. 2021 Jun;158:107187. doi: 10.1016/j.csda.2021.107187 (PMC7985674; doi:10.1016/j.csda.2021.107187)
Supplement: MMC S2 [file mmc2.r]

library("doParallel")
registerDoParallel(cores = 12)

calc_diff <- function(type, g, k, x, n, upsilon = 0, b = 0, nu = 1, q = 1) {
  # delta = (0,0)
  alpha = (x + upsilon + 1)/(n + b + 2)
  if (type == "AS") {
    if (k[1] < 0.5) {
      delta = rep(0, length(k))
    } else {
      delta = (alpha - g)^2/(2 * alpha * (1 - alpha)) * (n + b + 2)^(2 * k - 1)  # kappa in 0.5 to 1 
    }
  } else if (type == "AF") {
    delta = ((alpha - g)/(alpha * (1 - alpha)))^2 * (n + b + 2)^(2 * k)  # kappa in 0 to 1 
  } else if ((type == "R") & (nu[1] != 1)) {
    var1 <- nu * (x + upsilon) + g * n^k + 1
    var2 <- nu * (n - x + b - upsilon) + (1 - g) * n^k + 1
    var3 <- x + upsilon + 1
    var4 <- (n - x) + (b - upsilon) + 1
    
    u1 <- beta(var1, var2)
    u2 <- (1/beta(var3, var4))^(nu - 1)
    u3 <- 1/beta(var3 + g * n^k, var4 + (1 - g) * n^k)
    a <- log(u1) + log(u2) + log(u3)
    
    u4 <- (1/beta(var3, var4))^nu
    u5 <- beta(var1 - g * n^k, var2 - (1 - g) * n^k)
    d <- log(u4) + log(u5)
    delta = (a - d)/(1 - nu)
  } else if ((type == "T") & (q[1] != 1)) {
    var1 <- x + upsilon + 1
    var2 <- n - x + b - upsilon + 1
    var3 <- q * (x + upsilon) + 1
    var4 <- q * (n - x + b - upsilon) + 1
    a <- 1 - beta(var3, var4)/(beta(var1, var2))^q
    d <- 1 - (beta(var1, var2))^(1 - q)/(beta(var1 + g * n^k, var2 + (1 - g) * 
                                                n^k)) * beta(var3 + g * n^k, var4 + (1 - g) * n^k)
    delta = (d - a)/(q - 1)
  } else if ((type == "S") | ((type == "R") & (nu[1] == 1)) | ((type == "T") & (q[1] == 
                                                                                1))) {
    a <- (n + b) * (digamma(n + b + n^k + 2) - digamma(n + b + 2))
    d <- (x + upsilon) * (digamma(x + upsilon + 1) - digamma(x + upsilon + g * 
                                                               n^k + 1))
    c <- (n - x + b - upsilon) * (digamma(n - x + b - upsilon + 1) - digamma(n - 
                                                                               x + b - upsilon + (1 - g) * n^k + 1))
    delta = a + d + c
  } else if (type == "F") {
    u1 <- x + upsilon + g * n^k + 1
    u2 <- n - x + (1 - g) * n^k + b - upsilon + 1
    a <- n^2 * (trigamma(u1 - g * n^k) + trigamma(u2 - (1 - g) * n^k))
    var1 <- trigamma(u1) + trigamma(u2)
    var2 <- digamma(u1) - digamma(u2)
    var3 <- digamma(u1 - g * n^k) - digamma(u2 - (1 - g) * n^k)
    d <- n^2 * (var1 + (var2 - var3)^2)
    delta = d - a
  }
  return(delta)
}

theta_b = 0.5
eta = 0.99
gamma = c(0.999, 0.999)

sample_size = 75
iters = 1000
l = 1

q_nu <- c(seq(from = 0.1, to = 0.9, by = 0.05), seq(from = 1, to = 4, by = 0.5))
inf_criterion <- c("AS", "AF", "S", "F", rep("T", length(q_nu)), rep("R", length(q_nu)))

ext <- c(rep(0.5, 4), q_nu, q_nu)

upsilon = c(0, 0)
b = c(0, 0)

ess_1 <- c(7, 6, 9, 4, rep(9, length(q_nu)), rep(8, length(q_nu)))
alpha_test <- c(0.09, 0.085, 0.085, 0.09, rep(0.09, length(q_nu)), rep(0.09, length(q_nu)))
kappa_final <- c(0.5, 0.001, 0.5, 0.5, 0.001, rep(0.5, length(q_nu)), rep(0.5, length(q_nu)))

parameter_calibration <- foreach(inf = 1:length(inf_criterion)) %dopar% {
  
  q <- nu <- c(ext[inf], ext[inf])
  
  tbl_entropy <- tbl_theta_a <- tbl_theta_b <- tbl_gamma <- tbl_eta <- c()
  tbl_q <- tbl_nu <- tbl_kappa <- tbl_ess <- tbl_sample_size <- tbl_iters <- c()
  
  tbl_pcs <- tbl_pca <- tbl_power_error <- tbl_bias <- tbl_var <- c()
  tbl_mse <- tbl_ens <- tbl_ens_se <- c()
  
  for (kappa_1 in seq(from = 0.1, to = 0.9, by = 0.1)) {
    
    for (theta_a in seq(from = 0.1, to = 0.9, by = 0.1)) {
      
      tbl_entropy <- c(tbl_entropy, inf_criterion[inf])
      tbl_theta_a <- c(tbl_theta_a, theta_a)
      tbl_theta_b <- c(tbl_theta_b, theta_b)
      tbl_gamma <- c(tbl_gamma, gamma[1])
      tbl_eta <- c(tbl_eta, eta[1])
      if (inf_criterion[inf] == "T") {
        tbl_q <- c(tbl_q, q[1])
      } else {
        tbl_q <- c(tbl_q, NA)
      }
      if (inf_criterion[inf] == "R") {
        tbl_nu <- c(tbl_nu, nu[1])
      } else {
        tbl_nu <- c(tbl_nu, NA)
      }
      tbl_kappa <- c(tbl_kappa, kappa_1)
      tbl_ess <- c(tbl_ess, ess_1[inf])
      tbl_sample_size <- c(tbl_sample_size, sample_size)
      tbl_iters <- c(tbl_iters, iters)
      
      hyp <- biases <- estimates <- pcs <- pca <- ens <- c()
      
      ess <- ess_1[inf]
      upsilon = c(ess * eta, ess * eta)
      b = c(ess, ess)
      
      kappa = c(kappa_1, kappa_1)
      
      for (times in 1:iters) {
        
        x <- c(0, 0)
        n <- c(0, 0)
        
        upsilon = c(ess * eta, ess * eta)
        b = c(ess, ess)
        
        delta = calc_diff(type = inf_criterion[inf], g = gamma, k = kappa, 
                          x = x, n = n, upsilon = upsilon, b = b, q = q, nu = nu)
        
        for (patients in 1:sample_size) {
          if ((delta[1] < delta[2]) | ((delta[1] == delta[2]) & (rbinom(n = 1, 
                                                                        size = 1, p = 0.5) == 0))) {
            n[1] = n[1] + 1
            x[1] = x[1] + rbinom(n = 1, size = 1, p = theta_a)
          } else {
            n[2] = n[2] + 1
            x[2] = x[2] + rbinom(n = 1, size = 1, p = theta_b)
          }
          delta = calc_diff(type = inf_criterion[inf], g = gamma, k = kappa, 
                            x = x, n = n, upsilon = upsilon, b = b, q = q, nu = nu)
        }
        
        dat = matrix(c(x[1], (n[1] - x[1]), x[2], (n[2] - x[2])), ncol = 2)
        test = fisher.test(dat)
        hyp <- c(hyp, ifelse(test[[1]] <= alpha_test[inf], 1, 0))
        
        estimate <- x[1]/n[1] - x[2]/n[2]
        bias <- estimate - (theta_a - theta_b)
        
        estimates <- c(estimates, estimate)
        biases <- c(biases, bias)
        
        delta = calc_diff(type = inf_criterion[inf], g = gamma, k = kappa_final[inf], 
                          x = x, n = n, upsilon = upsilon, b = b, q = q, nu = nu)
        
        if (delta[1] < delta[2]) {
          pcs <- c(pcs, 1 * (theta_a >= theta_b))
        } else if (delta[1] > delta[2]) {
          pcs <- c(pcs, 1 * (theta_a < theta_b))
        } else {
          pcs <- c(pcs, rbinom(1, 1, 0.5))
        }
        if (theta_a >= theta_b) {
          pca <- c(pca, n[1]/sample_size)
        } else {
          pca <- c(pca, n[2]/sample_size)
        }
        ens <- c(ens, x[1] + x[2])
      }
      tbl_power_error <- c(tbl_power_error, mean(hyp))
      m1 <- mean(biases, na.rm = TRUE)
      v1 <- var(estimates, na.rm = TRUE)
      tbl_bias <- c(tbl_bias, m1)
      tbl_var <- c(tbl_var, v1)
      tbl_mse <- c(tbl_mse, v1 + m1^2)
      tbl_pcs <- c(tbl_pcs, mean(pcs))
      tbl_pca <- c(tbl_pca, mean(pca))
      tbl_ens <- c(tbl_ens, mean(ens))
      tbl_ens_se <- c(tbl_ens_se, sd(ens))
    }
  }
  data.frame(tbl_entropy, tbl_theta_a, tbl_theta_b, tbl_gamma, tbl_eta, tbl_q, 
             tbl_nu, tbl_kappa, tbl_ess, tbl_sample_size, tbl_iters, tbl_pcs, tbl_pca, 
             tbl_power_error, tbl_bias, tbl_var, tbl_mse, tbl_ens, tbl_ens_se)
}
